# Supplementary material for: Divergence in Male and Female Manipulative Behaviors with the Intensification of Metallurgy in Central Europe
Source: PLoS One. 2014 Nov 12;9(11):e112116. doi: 10.1371/journal.pone.0112116 (PMC4229139; doi:10.1371/journal.pone.0112116)
Supplement: Table S1 — Sample details and humeral percent directional asymmetries in TA , J , and maximum length for all individuals. (XLSX) [file pone.0112116.s001.xlsx]

## Sheet: %DA Data
Archaeological Collection	Institution	Grave #	Inventory #	%DA
				TA	J	Max Length
Brno, Czech Republic
Brno-Tuřany	Masaryk University		809	2	5.17	3.53
			812	10.06	19.81	1.3
			814	15.6	30.34	0.45
			815	14.71	29.51	0.34
			816	-1.53	-2.66	*
			817	9.54	18.48	0
			822	8.16	16.09	1.35
			823	5.5	13.53	2.03
			825	3.67	6.36	*
			830	-0.06	0.94	1.85
			837	-3.31	-7.3	*
			839	7.86	14.56	0.32
Vedrovice	Moravian Museum	01/85	A18232	9.66	20.55	-2.12
		09/74	A1628	-1.93	-3.56	*
		10/88	A18257	-0.78	-1.17	*
		100/81	A11565-600	2.3	4.4	1.27
		101/81	A11601-634	-0.23	-0.89	2.21
		15/75	A2279	6.33	13.34	0.8
		22/75	A2286	3.98	7.87	2.33
		46/77	A2306	9.68	19.02	*
		59/78	A2992	0.8	1.66	*
		72/79	A3003	8.98	16.76	1.72
		73/79	A3004	10.86	23.58	1.12
		75/79	A3006	5.55	11.95	0.17
		76/79	A3007	6.25	12.7	1.33
		81A/79	A3012A	15.24	30.15	3.07
		86/80	A11268-304	-2.36	-4.58	*
		97/80	A11490-524	2	4.66	*
Brno-Maloměřice	Moravian Museum	20	2329	5.4	10.41	*
		40	2347	7.17	14.79	*
		41	2348	3.01	6.79	*
		49	2355	-0.25	1.01	3.29
		67	2369	14.81	28.29	*
		71	2372	12.71	25.79	*
Nitra Horné Krškany	Moravian Museum	2/64	1465	-1.2	-2.05	2.93
		4/64	1466	13.09	25.33	0.62
		19/65	1479	15.76	30.81	0.93
		25/65	1485	-	-	-0.89
		26/65	1486	7.2	12.96	0.83
		34/65	1494	3.4	7.53	*
		36/65	1498	-0.42	-0.79	0.33
		53/65	1516	4.08	3.62	2.11
		56/65	1519	-1.7	-3.83	*
		58/65	1521	1.51	2.94	*
		61/65	1524	-1.23	-1.81	*
		64/65	1527	-	-	1.36
		70/65	1533	2.89	4.84	1.22
		72/65	1535	13.09	25.28	0
Konstanz, Germany
Schwetzingen	Stuttgart Regional Council, State Conservation Office- Osteology	5		-5.25	-9.58	*
		16		3.27	4.13	*
		28		7.8	15.75	2.05
		43		10.93	21.55	*
		82		4.34	8.1	*
		107		7.07	12.77	0.33
		119		4.59	9.22	-0.73
		122		5.42	10.65	0.5
		133		3.72	6.93	*
		157		3.41	7	-1
		169		4.52	8.49	*
		200		0.55	2.08	-0.48
		201		-	-	2.8
Tübingen, Germany
Stuttgart-Muhlhaüsen	University of Tübingen	21	159	5.7	11.95	0.73
		22	205	8.16	15.27	1.56
		25	207	1.14	3.2	0.15
		26	195	2.3	4.17	0.56
		32	209	9.36	18	1.65
		33	516	-5.51	-10.25	2.25
		34	517	5.25	12.11	1.88
		36	254	3.08	5.43	0.69
		45	255	4.38	8.67	2.79
		47	1254			1.51
		48	260	8.96	16.04	*
		50	524	-0.45	-2.94	3.08
		58	529	2.84	5.39	0.76
		58	2734	4.85	9.86	3.43
		59	530	-	-	1.53
		61	531	-	-	-0.33
		66	341	1.72	4.8	0.81
		67	339	4.07	8.76	0.85
		72	340	5.81	11.49	0
		75	3132	4.56	8.69	0.52
		105	3233	5.76	11.93	1.06
		108	3231	-0.98	-2.32	-0.17
		109	3232	7.11	13.57	3.2
Budapest, Hungary
Polgár Ferenci-Hát	Hungarian Natural History Museum	457	291	6.07	12.53	0.31
		520	341	11.18	22.19	0.75
		687	486	3.96	7.38	1.59
		1004	697	-11.28	-21.42	0.15
		1022	715	9.26	18.5	-0.94
		1084	768	-1.87	-2.03	4.51
		1260	889	5.95	10.38	-0.35
		1261	890	3.41	6.31	0.3
Polgár Kenderföld	Hungarian Natural History Museum	63	78	-	-	-0.29
		84	101	0.99	1.68	-0.16
		98	118	-	-	-0.5
		130	153	-	-	1.14
		137	167	1.04	1.9	1.92
		289	353	-3.54	-7.01	1.82
		337	438	1.13	2.47	*
		370	498	4.85	9.61	0.89
		395	593	13.18	25.65	0.33
		403	608	-	-	0.64
		417	625	11.83	25.51	4.05
		437	645	6.76	12.41	2.37
		444	653	-0.87	-0.7	2.94
		449	658	5.36	11.43	0.8
		480	728	-	-	1.33
Tápiószele	Hungarian Natural History Museum	105	4283	2.6	5.05	*
		69	5887	4.14	6.3	*
		78	5893	2.83	5.25	*
			6032	-	-	0.81
		155	6033	-	-	2.64
		3	7609	2.22	3.45	1.58
		4	7610	2.11	4.48	4.46
		61a	7613	2.13	3.95	0
		72	7618D	5.85	12.05	2.27
			9038	12.67	25.04	0.62
Novi Sad, Serbia
Hrtkovci-Gomolava	Museum of Vojvodina
	NEOLITHIC LAYER		3	5.94	12.23	2.49
			10	6.5	11.82	1.87
			13	4.05	7.54	0.65
		2	2	-	-	1.85
		3	15	7.61	15.3	*
		5	16	5.38	9.43	0.82
		7	18	8.39	16.55	0.49
		11	22	11.06	23.61	2.94
		18	27	2.37	4.13	-0.99
		20	29	9.38	17.34	1.32
		21	30	15.61	30.16	0.47
		22	31	-	-	1.61
		25	38	3.79	7.89	1.09
	IRON AGE LAYER		46	10.56	21.04	1.95
		3	49	1.45	2.45	2.95
		11	55	9.37	19.17	1.92
		12	56	3.64	7.13	2.59
		16	60	4.71	9.16	3.38
		19	63	7.06	13.45	0.71
		47	89	-1.16	-1.68	-
		49	92	2.68	5.95	2.05
		50	93	-3.24	-7.58	2.39
		53	96	5.08	10.54	3.09
		54	97	7.76	15.56	-
		65	109	3.28	5.95	-0.68
Kikinda, Serbia
Ostojićevo	National Museum of Kikinda	6		2.33	5.11	0.94
		29		2.41	5.04	0.31
		30		-0.69	-1.34	*
		34		9.3	19.05	*
		42		-	-	1.58
		53		2.35	4.86	0.91
		56		-5.56	-10.46	0.48
		57		-	-	2.28
		58		6.09	11.46	0
		63		1.82	1.9	*
		64		6.11	10.93	6.2
		66		-	-	1.21
		67		2.65	4.62	*
		68		4.05	8.44	*
		69		-0.25	-1.93	2.75
		71		3.2	6.95	-0.17
		78		7.39	14.02	2.11
		82		1.52	3.07	0
		84		9.21	19.08	*
		96		2.78	5.01	2.95
		107		5.93	11.1	0.51
		114		3.65	7.52	1.68
		117		5.42	13.3	*
		129		2.24	5.34	0.74
		146		0.5	1.22	2.51
		155		-0.48	0.67	1.76
		197		9.77	18.38	0.47
		199		-4.98	-10.27	1.29
		223		1.34	3.3	0
		224		-	-	1.99
		251		4.12	8.38	1.19
		256		2.9	6.58	*
		261		-	-	0.97
		274		10.08	20.51	*
No permits were required for the described study, which complied with all relevant regulations; * indicates exclusion from length analyses
due to the estimation of the length of one humerus from the other; %DA= percent directional asymmetry
