# Supplementary material for: Divergence in Male and Female Manipulative Behaviors with the Intensification of Metallurgy in Central Europe
Source: PLoS One. 2014 Nov 12;9(11):e112116. doi: 10.1371/journal.pone.0112116 (PMC4229139; doi:10.1371/journal.pone.0112116)
Supplement: Table S2 — Sample details and size-standardized TA , J , and maximum lengths of the left and right humeri for all individuals. (XLSX) [file pone.0112116.s002.xlsx]

## Sheet: Data for CVs
Archaeological Collection	Institution	Grave #	Inventory #	Left Humerus				Right Humerus
				Standardized TA	Standardized J	Max Length (cms)		Standardized TA	Standardized J	Max Length (cms)
Brno, Czech Republic
Brno-Tuřany	Masaryk University	809		3.4372	13.6716	27.8		3.50665	13.4141	28.8
		812		4.0885	19.9933	30.65		4.52161	23.7658	31.05
		814		4.83447	22.8717	33.6		5.65259	30.7764	33.75
		815		3.75925	17.2208	29.35		4.35618	23.0261	29.45
		816		4.07292	18.5545	-		4.01114	18.0675	-
		817		4.55154	20.7437	36.3		5.00755	24.9662	36.3
		822		3.96818	16.1416	33		4.30563	18.4586	33.45
		823		4.87835	26.0448	31.75		5.15441	28.6404	32.4
		825		4.61387	19.9365	33.2		4.78621	21.2461	33.2
		830		4.26986	19.0342	30.6		4.26716	18.5176	31.17
		836		-	-	-		6.3308	31.8363	31.85
		837		5.10738	25.5525	30.8		4.94085	23.7535	30.8
Vedrovice	Moravian Museum	1/85	A18232	3.58264	12.3692	28.55		3.94627	15.8615	27.95
		9/74	A1628	4.17123	16.567	31.25		4.09146	15.9882	31.25
		10/74	A1629	-	-	29.15		-	-	-
		10/88	A18257	5.1137	27.4692	26.5		5.07382	27.1499	26.5
		15/75	A2279	4.19372	18.2693	31.3		4.46773	20.55	31.55
		22/75	A2286	3.48208	13.9482	27.55		3.62362	14.4028	28.2
		38/76	A2302	-	-	27.25		3.42298	12.7695	27.25
		46/77	A2306	4.6528	19.7676	31.1		5.12629	23.9226	31.1
		59/78	A2992	4.52117	19.8699	30.85		4.5574	20.2029	30.85
		72/79	A3003	4.18799	18.0342	28.9		4.58197	20.6138	29.4
		73/79	A3004	4.58357	21.3	31.1		5.11016	26.3953	31.45
		75/79	A3006	5.19172	25.5246	29.25		5.48783	28.6697	29.3
		76/79	A3007	4.64106	22.5467	29.8		4.94053	24.9303	30.2
		77/79	A3008	-	-	-		4.02411	19.5746	31.05
		79/79	A3010	4.07777	19.2514	30.75		-	-	-
		81A/79	A3012A	3.37383	11.4211	30.45		3.93026	14.5534	31.4
		86/80	A11268-304	4.04169	16.4386	-		3.94738	15.7023	-
		97/80	A11490-524	4.04208	16.1572	29.2		4.12394	16.9282	29.2
		100/81	A11565-600	3.61325	14.5452	27.4		3.69739	14.8185	27.75
		101/81	A11601-634	4.14336	19.4356	28.25		4.13379	18.4327	28.88
Brno-Maloměřice	Moravian Museum	3	2310	-	-	-		4.12619	17.0416	-
		20	2329	4.39116	21.3138	31.9		4.63494	23.6542	31.9
		40	2347	4.1427	19.4586	-		4.45086	22.5672	-
		41	2348	4.16641	17.7669	29.85		4.29359	19.0163	29.85
		49	2355	4.88193	24.4034	31.4		4.86989	23.0825	32.45
		67	2369	3.46063	13.546	-		4.01427	18.0099	-
		71	2372	-	-	33.8		-	-	33.8
Nitra Horné Krškany	Moravian Museum	2/64	1465	4.16229	18.604	32		4.11279	17.1899	32.95
		4/64	1466	3.18986	11.0738	32		3.63658	14.1081	32.2
		19/65	1479	3.94241	16.1438	32.05		4.61696	21.6166	32.35
		24/65	1484	-	-	-		-	-	28.44
		25/65	1485	-	-	33.8		-	-	33.5
		26/65	1486	3.99929	16.1322	29.9		4.29803	18.0652	30.15
		34/65	1494	4.30797	23.5325	30.55		4.45705	25.3739	30.55
		36/65	1498	4.65251	23.6831	30.1		4.63307	23.3406	30.2
		53/65	1516	3.34645	12.2339	28.1		3.48589	12.1601	28.7
		56/65	1519	4.1875	17.3279	33.05		4.11679	16.6766	-
		58/65	1521	-	-	33.85		-	-	33.85
		61/65	1524	3.92932	16.2613	29.45		3.88117	15.97	29.45
		64/65	1527	-	-	29.2		3.66317	16.1563	29.6
		69/65	1532	-	-	32.8		-	-	32.8
		70/65	1533	4.64864	24.2538	28.6		4.78482	24.8445	28.95
		72/65	1535	3.88643	16.0493	30.45		4.43082	20.6929	30.45
Konstanz, Germany
Schwetzingen	Stuttgart Regional Council, State Conservation Office- Osteology	5		-	-	30.6		-	-	30.6
		16		4.20062	19.4577	31.7		4.34046	20.2781	31.7
		28		4.59884	21.94	28.9		4.97197	24.657	29.5
		43		4.63774	19.4728	32		5.17403	24.1763	32
		82		4.70617	22.4407	33.2		-	-	33.2
		107		4.66991	21.1274	30.5		5.01225	23.8538	30.6
		119		3.75216	15.3122	27.35		3.92851	17.0405	27.15
		122		-	-	29.95		-	-	30.1
		133		4.93264	23.6726	32.75		5.11956	25.371	32.75
		153		-	-	27.9		-	-	-
		157		4.91314	23.6758	30.2		5.08372	25.9043	29.9
		169		4.476	17.754	33.65		4.68321	19.3277	33.65
		176		-	-	30.15		-	-	-
		183		4.73306	27.8886	26.1		-	-	-
		199		3.92885	17.7456	28.35		-	-	-
		200		4.94791	24.1972	31.65		4.97498	24.9409	31.5
		201		4.79398	23.9501	28.2		-	-	29
Tübingen, Germany
Stuttgart-Muhlhaüsen	University of Tübingen	21	159	4.90352	24.0512	27.15		5.19102	26.714	27.35
		22	205	4.61491	19.4408	31.7		5.00761	21.9566	32.2
		25	207	5.21952	24.5175	33.85		5.27921	25.2409	33.9
		26	195	4.91296	22.6185	35.3		5.02745	23.3167	35.5
		27	274	3.64137	15.7357	26.7		-	-	-
		31	515	4.46171	17.9704	31.4		-	-	31.4
		32	209	3.62139	13.0942	33.15		3.97717	15.1767	33.7
		33	516	4.98176	27.3959	28.55		4.71481	23.6368	29.2
		34	517	4.27479	18.2805	26.4		4.50547	19.8772	26.9
		36	254	4.59081	19.3906	28.9		4.73448	20.1925	29.1
		40	261	-	-	30		-	-	30
		45	255	-	-	28.3		-	-	29.1
		47	258	4.95078	23.9342	31.15		-	-	-
		47	1254	-	-	32.85		-	-	33.35
		48	260	4.24024	17.905	30.9		4.63786	21.0279	30.9
		48	1256	-	-	-		-	-	30.75
		50	524	4.36323	22.935	28.8		4.34365	20.9419	29.7
		56	528	-	-	31.55		-	-	31.55
		58	529	3.62378	14.5172	26.3		3.728	15.0916	26.5
		58	2734	3.34673	14.2538	24.35		3.51312	14.6881	25.2
		59	530	-	-	29.25		-	-	29.7
		61	531	-	-	30.6		4.71098	21.537	30.5
		64	335	-	-	30.1		-	-	30.1
		66	341	4.31505	19.2605	30.6		4.38987	19.8825	30.85
		67	339	4.69412	23.1816	29.35		4.88894	24.8789	29.6
		72	340	4.80441	20.5175	32.8		5.09164	23.0184	32.8
		75	3132	4.76713	23.5996	29.05		4.98952	25.4792	29.2
		104	3232	-	-	30.7		-	-	30.7
		105	3233	3.75851	15.0093	28.25		3.98131	16.56	28.55
		107	3230	-	-	-		4.08988	19.9809	32.9
		108	3231	4.61071	21.1444	29.2		4.56571	20.731	29.15
		109	3232	4.14681	18.5859	29.2		4.45258	19.9718	30.15
Budapest, Hungary
Polgár Ferenci-Hát	Hungarian Natural History Museum	457	291	4.60004	23.3576	31.9		4.88795	26.3146	32
		520	341	4.09148	17.141	33.2		4.57596	21.1013	33.45
		687	486	4.45583	24.1857	31.2		4.63583	25.2237	31.7
		1004	697	4.82793	24.7423	32.4		4.31249	19.8937	32.45
		1022	715	5.2643	24.5676	32.2		5.7754	30.1361	31.9
		1084	768	4.11786	18.9259	28.2		4.0415	16.9471	29.5
		1260	889	3.57586	13.5531	28.3		3.795	15.1435	28.2
		1261	890	4.09749	16.8794	33.3		4.23962	17.8723	33.4
Polgár Kenderföld	Hungarian Natural History Museum	63	78	4.2268	16.9083	34.6		-	-	34.5
		80	129	4.67453	21.3035	33.1		-	-	-
		84	101	4.22963	17.7778	32.25		4.27161	18.1347	32.2
		98	118	3.67126	13.0083	29.95		-	-	29.8
		130	153	4.76934	24.9007	30.45		-	-	30.8
		137	167	4.39286	17.3136	30.9		4.43861	16.9801	31.5
		289	353	4.29736	19.9057	29.9		4.14775	17.8924	30.45
		290	354	-	-	-		-	-	32.75
		337	438	4.01344	17.1337	29.2		4.05911	17.5618	29.2
		338	439	-	-	-		5.0743	24.9304	29.6
		370	498	4.67406	21.2071	33.5		4.90646	22.9364	33.8
		395	593	4.21879	17.7024	30.4		4.81391	22.7603	30.5
		403	608	3.6983	15.9912	31.2		-	-	31.4
		417	625	3.94763	16.1555	29		4.44398	19.2523	30.2
		437	645	4.02872	16.4245	31.3		4.31059	17.7378	32.05
		444	653	4.0945	18.4867	30.2		4.05891	17.31	31.1
		449	658	4.02479	15.6507	31.1		4.24636	17.2688	31.35
		466	712	4.83773	20.6116	36.5		-	-	36.5
		480	728	-	-	33.7		-	-	34.15
Tápiószele	Hungarian Natural History Museum	105	4283	5.22469	23.9763	33.5		5.36242	25.218	33.5
		58	5092	3.4874	13.7805	32.2		-	-	-
		61	5094	4.79155	22.7881	32		-	-	-
		197	5097	3.6854	14.4674	29		-	-	-
		226	5106	4.62	20.968	30		-	-	-
		5	5876	3.95347	18.2024	25.15		-	-	-
		26	5883	4.27179	23.5085	27.4		-	-	-
		69	5887	4.09781	21.66	27.35		4.27105	23.0685	27.35
		78	5893	4.94349	24.8112	30.85		5.08515	26.1482	30.85
		-	6032	-	-	30.55		-	-	30.8
		155	6033	3.80216	15.629	29.9		-	-	30.7
		3	7609	4.51608	23.9348	31.3		4.61753	24.0009	31.8
		4	7610	3.75391	15.1845	28.5		3.83404	14.5254	29.8
		61a	7613	3.70636	16.0446	28.6		3.78619	16.6914	28.6
		67	7615	4.06051	16.2676	32.7		-	-	-
		72	7618B	-	-	-		-	-	31.8
		72	7618D	-	-	28.25		-	-	28.9
		-	9038	4.01432	16.8277	32.3		4.55737	21.3787	32.5
Novi Sad, Serbia
Hrtkovci-Gomolava	Museum of Vojvodina		3	3.46781	11.6486	27.8		3.67998	12.5276	28.5
	NEOLITHIC LAYER		10	3.72821	17.5119	34.35		3.97855	18.986	35
			13	3.95738	16.717	30.7		4.12095	17.7938	30.9
		2	2	-	-	29.4		-	-	29.95
		3	15	4.07223	16.4147	32		4.39438	19.1346	32
		5	16	-	-	30.45		-	-	30.7
		7	18	-	-	30.4		-	-	30.55
		11	22	3.92732	15.0208	31.8		4.38697	17.9538	32.75
		18	27	4.03904	16.7091	30.5		4.13575	17.7618	30.2
		20	29	4.48859	23	30.1		4.93026	26.6542	30.5
		21	30	3.70548	15.5651	31.55		4.33292	20.8948	31.7
		22	31	-	-	30.8		4.56714	20.6222	31.3
		24	37	-	-	30.95		-	-	-
		25	38	4.85847	20.6298	31.95		5.04625	21.8423	32.3
	IRON AGE LAYER		46	3.35818	12.4223	30.4		3.73267	14.7558	31
		3	49	5.10768	25.6872	30.1		5.18251	24.8174	31
		5	51	-	-	-		5.27937	29.7976	30.9
		11	55	3.64218	12.7055	30.9		4.00022	14.8189	31.5
		12	56	3.74294	15.7501	28.55		3.88153	16.0604	29.3
		14	58	-	-	-		4.82307	22.7204	28.4
		16	60	4.42179	20.8813	27.6		4.63531	21.3879	28.55
		19	63	4.51456	22.4388	28.2		4.84512	25.3138	28.4
		20	64	-	-	-		4.87641	24.7256	27
		22	66	4.04544	17.3431	27.3		-	-	-
		47	89	-	-	29.2		-	-	29.2
		49	92	5.32162	24.9168	31.4		5.46625	25.3828	32.05
		50	93	4.72098	26.0692	28.9		4.57062	23.0358	29.6
		53	96	4.91106	23.0045	30.3		5.16695	24.0339	31.25
		54	97	3.56154	13.5622	30.15		3.84916	15.8505	30.15
		65	109	4.57491	20.6976	29.3		4.72732	22.2687	29.1
Kikinda, Serbia
Ostojićevo	National Museum of Kikinda	6		3.63688	12.5214	31.9		3.72257	12.9332	32.2
		28		-	-	-		3.87621	16.5769	29
		29		-	-	31.9		-	-	32
		30		4.26689	16.2494	30.9		4.23743	16.0324	30.9
		34		3.90297	16.2353	32.45		4.28383	19.654	32.45
		41		-	-	27.95		-	-	-
		42		3.75233	14.7494	28.25		-	-	28.7
		53		4.02261	18.7908	32.9		4.11807	19.3725	33.2
		56		4.7274	19.446	30.95		4.47185	17.3453	31.1
		57		-	-	28.15		4.01654	17.9182	28.8
		58		5.35913	30.5691	30.45		5.69571	34.2865	30.45
		59		-	-	-		4.42496	22.3211	36.7
		63		3.94025	16.8962	33.3		4.01262	17.2199	33.3
		64		4.15356	20.5422	25.8		4.41516	20.2451	27.45
		64		-	-	25.8		-	-	27.45
		66		-	-	32.8		-	-	33.2
		67		-	-	29.3		-	-	29.3
		68		4.62459	22.7795	30.8		4.81587	24.7868	30.8
		69		4.60074	21.9998	26.9		4.58906	20.4237	27.65
		71		4.40002	19.7308	29.5		4.54313	21.2242	29.45
		78		4.32254	20.341	28.2		4.65444	22.443	28.8
		81		-	-	29		-	-	-
		82		3.49886	12.7082	29.85		3.55237	13.105	29.85
		84		3.84828	15.4635	30.3		4.21978	18.7253	30.3
		96		3.66734	14.4252	28.35		3.7706	14.2958	29.2
		98		4.98577	21.8274	32.55		-	-	-
		106		-	-	-		5.56301	25.6314	33.45
		107		4.99891	24.9753	29.55		5.3045	27.63	29.7
		114		4.06343	16.9511	29.6		4.2144	17.6731	30.1
		117		-	-	32.15		-	-	32.15
		120		4.37702	24.3024	27.2		-	-	-
		129		5.13298	24.5819	33.8		5.24908	25.5506	34.05
		141		4.5019	19.3589	32.4		-	-	-
		146		3.66089	14.2	29.45		3.67925	13.6698	30.2
		155		4.0353	17.0554	31		4.01604	16.5761	31.55
		171b		3.80784	13.625	34.35		-	-	-
		171c		-	-	-		4.20463	16.5203	34.7
		197		4.36914	18.1304	32.05		4.81803	21.5965	32.2
		199		5.06989	26.3159	30.85		4.82353	23.1424	31.25
		208		4.30495	20.1308	26.85		-	-	-
		215		-	-	-		4.61014	20.8257	28.9
		223		5.18094	27.742	31.3		5.25083	28.6714	31.3
		224		-	-	27.4		4.50807	22.9959	27.95
		251		4.94955	26.5492	29.15		5.15783	28.19	29.5
		256		4.14778	20.3756	27.85		4.26967	21.7614	27.85
		274		4.79961	22.4905	30.85		5.30883	27.1	31.15
		280		4.0819	17.3206	28.05		-	-	-
No permits were required for the described study, which complied with all relevant regulations; values highlighted red indicate that length was estimated in order to size-standardize CSG properties
